# Supplementary material for: Crosslinked Biodegradable Hybrid Hydrogels Based on Poly(ethylene glycol) and Gelatin for Drug Controlled Release
Source: Molecules. 2024 Oct 19;29(20):4952. doi: 10.3390/molecules29204952 (PMC11510199; doi:10.3390/molecules29204952)
Supplement: Supplementary file 1 [file molecules-29-04952-s001.zip]

Archive with 1 entries (1 files):
- molecules-3250542-supplementary.pdf
